# Supplementary material for: Twenty-Year Mortality Trends in Patients with Kidney Disease in Poland with the Use of the Years of Life Lost Measure, 2000–2019
Source: Int J Environ Res Public Health. 2022 Feb 24;19(5):2649. doi: 10.3390/ijerph19052649 (PMC8909903; doi:10.3390/ijerph19052649)
Supplement: Supplementary file 1 [file ijerph-19-02649-s001.zip]

Archive with 1 entries (1 files):
- ijerph-1562024-supplementary.pdf
